# Supplementary material for: Characterization of the virulence of Pseudomonas aeruginosa strains causing ventilator-associated pneumonia
Source: BMC Infect Dis. 2020 Dec 1;20:909. doi: 10.1186/s12879-020-05534-1 (PMC7706020; doi:10.1186/s12879-020-05534-1)
Supplement: Supplementary file 1 — Additional file 1. Supplementary material [file 12879_2020_5534_MOESM1_ESM.xlsx]

## Sheet: Hoja1
NHC		Nº Archivo	Tipo	case/control	CV	clasification	XTT	clasification	Piocianina	Pioverdina	AlgD	AlgU	LasB	plcH	plcN	ExoS	ExoT	ExoY	ExoU	Apr	LasI	LasR	rhII	rhIR	time of survival (hours)
	1	PA-01	P. aeruginosa ATCC	control	0.755	H	0.058	L	-	+	+	+	+	+	+	+	+	+	-	+	+	+	+	+
	3	PA-03	P. aeruginosa	control	0.835	H	0.117	M	-	+	+	+	+	+	+	+	+	+	-	+	+	+	+	+	16.6
	4	PA-04	P. aeruginosa MDR	control	1.71	H	0.121	M	-	+	+	+	+	+	+	-	+	+	+	+	+	+	+	+
	5	PA-05	P. aeruginosa MDR	control	1.605	H	0.053	L	-	-	+	+	+	+	+	-	+	+	+	+	-	-	+	+
	6	PA-06	P. aeruginosa	control	1.858	H	0.164	H	-	+	+	+	+	+	+	+	+	+	-	+	+	+	+	+
	7	PA-07	P. aeruginosa	control	0.395	M	0.101	M	-	+	+	+	+	+	+	-	+	+	+	+	+	+	+	+
	8	PA-08	P. aeruginosa MDR	control	> 3,5	H	0.217	H	-	+	+	+	+	+	+	+	+	+	-	+	+	+	+	+
	9	PA-09	P. aeruginosa	control	0.505	H	0.063	M	-	+	+	+	+	+	+	-	+	+	+	+	+	+	+	+
	10	PA-10	P. aeruginosa MDR	control	2.135	H	0.099	M	+	+	+	+	+	+	+	-	+	+	+	+	+	+	+	+
	11	PA-11	P. aeruginosa MDR	control	0.661	H	0.055	L	+	+	+	+	+	+	+	+	+	+	+	+	+	+	+	+
	12	PA-12	P. aeruginosa	control	0.482	H	0.114	M	+	+	+	+	+	+	+	-	+	-	+	+	+	+	+	+
	13	PA-13	P. aeruginosa MDR	control	0.462	M	0.061	B
	14	PA-14	P. aeruginosa MDR	control	1.295	H	0.17	H	+	+	+	+	+	+	+	+	+	+	-	+	+	+	+	+
	15	PA-15	P. aeruginosa MDR	control	> 3,5	H	0.264	H	+	+	+	+	+	+	+	+	+	+	-	+	+	+	+	+
	16	PA-16	P. aeruginosa MDR	control	0.379	M	0.147	H	-	+	+	+	+	+	+	-	+	-	+	+	+	+	+	+
	17	PA-17	P. aeruginosa MDR	control	1.471	H	0.103	M	-	-	+	-	+	+	+	-	+	-	+	+	+	+	+	+
10072956	18	PA-18	P. aeruginosa XDR	case	1.077	H	0.08	M	-	+	+	+	+	+	+	+	+	+	-	+	+	+	+	+	18.6
10072956	19	PA-19	P. aeruginosa XDR	case	0.746	H	0.069	M	-	+	+	+	+	+	+	+	+	+	-	+	+	+	+	+	17.4
8004274	20	PA-20	P. aeruginosa	control	0.948	A	0.084	M			+		+	+	+	-	+	+		+	+	+	+	+
2193715	21	PA-21	P. aeruginosa	case	0.617	H	0.058	L	-	+	+	+	+	+	+	+	+	+	-	+	+	+	+	+	16.8
2132587	22	PA-22	P. aeruginosa	control	1.379	H	0.086	M	+	-	+	+	+	+	+	-	+	+	+	+	+	+	+	+
810233770	23	PA-23	P. aeruginosa CARBA VIM	control	1.991	H	0.167	H	-	-	+	+	+	+	+	+	+	+	+	+	+	+	-	-
2413372	24	PA-24	P. aeruginosa MDR	control	0.847	A	0.095	M			+		+	+	+	+	+	+		+	+	+	+	+
10191928	25	PA-25	P. aeruginosa MDR	control	1.101	A	0.042	B			+		+	+	+	-	+	+		+	+	+	+	+
1753915	26	PA-26	P. aeruginosa CARBA VIM	control	2.707	H	0.089	M	-	-	+	+	+	+	+	+	+	+	-	+	-	-	+	+
10277543	27	PA-27	P. aeruginosa CARBA VIM	control	1.048	H	0.155	H	-	+	+	+	+	+	+	+	+	+	-	+	+	+	-	-	17.22
1084320	28	PA-28	P. aeruginosa	control	0.502	H	0.062	L	-	+	+	+	+	+	+	+	+	+	-	+	+	+	+	+
1532012	29	PA-29	P. aeruginosa	case	1.149	H	0.046	L	-	+	+	+	+	+	+	+	+	+	-	+	+	+	+	+	22.3
820388881	30	PA-30	P. aeruginosa	control	0.933	H	0.136	H	-	+	+	-	+	+	+	+	+	+	-	+	+	+	-	-
1657654	31	PA-31	P. aeruginosa MDR	control	1.054	H	0.046	L	-	+	+	+	+	+	+	+	+	+	-	+	+	+	+	+
2319411	32	PA-32	P. aeruginosa	control	1.999	H	0.116	M	+	-	+	+	+	+	+	+	+	+	-	+	+	+	+	+
2079134	33	PA-33	P. aeruginosa MDR	control	0.703	H	0.087	M	-	+	+	+	+	+	+	+	+	+	-	+	+	+	-	-
1125962	34	PA-34	P. aeruginosa	control	0.929	H	0.087	M	-	+	+	+	+	+	+	+	+	+	-	+	+	+	+	+
10301186	35	PA-35	P. aeruginosa	case	1.005	H	0.048	L	-	+	+	-	+	+	+	-	+	+	+	+	+	+	+	+	17.9
1578823	36	PA-36	P. aeruginosa	control	0.919	H	0.094	M	-	+	+	-	+	+	+	+	+	+	-	+	+	+	+	+
1564786	37	PA-37	P. aeruginosa MDR	control	0.18	M	0.028	L	-	-	+	-	+	+	+	-	+	+	-	+	+	+	+	+
2044249	38	PA-38	P. aeruginosa	case	>3,5	H	0.173	H	-	+	+	+	+	+	+	+	+	+	-	+	+	+	+	+	19.1
2140428	39	PA-39	P. aeruginosa MDR	control	0.882	H	0.193	H	+	+	+	-	+	+	+	+	+	-	-	+	+	+	+	+	17.3
2097993	40	PA-40	P. aeruginosa MDR	control	2.851	H	0.234	H	-	+	+	+	+	+	+	+	+	+	-	+	+	+	-	-	16.6
820325866	41	PA-41	P. aeruginosa	control	0.8	H	0.066	L	-	+	+	-	+	+	+	+	+	+	-	+	+	+	+	+
2132587	42	PA-42	P. aeruginosa MDR	control	0.688	H	0.058	L	+	+	+	+	+	+	+	-	+	+	+	+	+	+	+	+
1120677	43	PA-43	P. aeruginosa CARBA VIM	control	0.239	M	0.038	L	+	-	+	+	+	+	+	+	+	+	-	+	+	+	+	+
1353962	44	PA-44	P. aeruginosa MDR	control	2.657	H	0.145	M	-	+	+	+	+	+	+	+	+	+	-	+	+	+	-	-
1742571	45	PA-45	P. aeruginosa MDR	control	0.495	H	0.1	L	+	+	+	+	+	+	+	+	+	+	-	+	+	+	+	+
1769973	46	PA-46	P. aeruginosa COLIS-R	control	0.522	H	0.12	M	-	-	+	+	+	+	+	+	+	+	-	+	+	+	-	-
1585231	47	PA-47	P. aeruginosa MDR	control	0.445	A	0.07	B			+	+	+	+	+	+	+	+		+	+	+	+	+
10331704	48	PA-48	P. aeruginosa CARBA VIM	control	2.121	H	0.101	L	-	+	+	+	+	+	+	+	+	+	-	+	+	+	-	-
2132587	49	PA-49	P. aeruginosa MDR	control	1.003	H	0.078	L	+	-	+	+	+	+	+	-	+	+	+	+	+	+	+	+
1852671	50	PA-50	P. aeruginosa	control	2.305	H	0.319	H	-	+	+	+	+	+	+	+	+	+	-	+	+	+	-	-	16
802527754	51	PA-51	P. aeruginosa MDR	control	0.47	A	0.071	B			+	+	+	+	+	-	+	+		+	+	+	+	+
10351264	52	PA-52	P. aeruginosa MDR	case	>3,5	H	0.223	H	-	+	+	+	+	+	+	+	+	+	-	+	+	+	+	+	16
10351264	53	PA-53	P. aeruginosa MDR	control	1.764	H	0.101	L	-	+	+	+	+	+	+	+	+	+	-	+	+	+	+	+
10358126	54	PA-54	P. aeruginosa MDR	control	0.512	A	0.086	B
10337091	55	PA-55	P. aeruginosa MDR	control	0.777	H	0.081	L	-	+	+	+	+	+	+	+	+	+	+	+	+	+	+	+
2358957	56	PA-56	P. aeruginosa	control	0.436	H	0.045	L	-	+	+	+	+	+	+	+	+	+	-	+	+	+	+	+	16.1
1890484	57	PA-57	P. aeruginosa	caso	0.963	H	0.084	L	-	+	+	+	+	+	+	-	+	+	+	+	+	+	+	+	18
10371624	58	PA-58	P. aeruginosa	control	0.855	A	0.095	B			+			+			+	+		+	+		+	+
10361407	59	PA-59	P. aeruginosa MDR	control	0.799	H	0.08	L	-	+	+	+	+	+	+	+	+	-	-	+	+	+	+	+
840053549	60	PA-60	P. aeruginosa	control	0.835	H	0.059	L	-	+	+	+	+	+	+	+	+	+	-	+	+	+	+	+
10355706	61	PA-61	P. aeruginosa MDR	control	0.657	H	0.089	M	-	+	+	+	+	+	+	+	+	+	-	+	+	+	-	-	18.1
1993699	62	PA-62	P. aeruginosa CARBA VIM	control	0.585	H	0.122	M	-	+	+	+	+	+	+	+	+	+	-	+	+	+	-	-
10163514	63	PA-63	P. aeruginosa COLIS-R	control	0.153	B	0.066	B			+			+			+	+		+	+		+	+
1564490	64	PA-64	P. aeruginosa	control	0.812	H	0.086	M	-	+	+	+	+	+	+	+	+	+	-	+	+	+	+	+	18.9
10367581	65	PA-65	P. aeruginosa	control	0.303	M	0.073	L	+	+	+	+	+	+	+	+	+	+	-	+	+	+	+	+
2068986	66	PA-66	P. aeruginosa	control	0.737	H	0.14	M	-	+	+	-	+	+	+	+	+	+	-	+	+	+	+	-
808153447	67	PA-67	P. aeruginosa	control	0.751	H	0.127	M	-	+	+	-	+	+	+	+	+	+		+	+	+	-	-
10387099	68	PA-68	P. aeruginosa	control	1.701	H	1.055	H	-	-	+	+	+	+	+	-	+	+		+	+	+	+	+
10337091	69	PA-69	P. aeruginosa	control	0.229	B	0.036	BB			+			+			+	+		+	+		-	-
10092208	70	PA-70	P. aeruginosa	control	0.109	B	0.032	BB			+			+			+	+		+	+		+	+
1722456	71	PA-71	P. aeruginosa	case	0.689	H	0.093	M	-	+	+	+	+	+	+	+	+	+	-	+	+	+	+	+
1281405	72	PA-72	P. aeruginosa	control	0.739	H	0.075	L	-	+	+	-	+	+	+	-	+	+	-	+	+	+	+	+
10297704	73	PA-73	P. aeruginosa	control	0.188	B	0.035	BB
10294111	74	PA-74	P. aeruginosa	control	0.47	M	0.035	BB
10297704	75	PA-75	P. aeruginosa	contol
10294111	76	PA-76	P. aeruginosa	control	0.494	A	0.034	B
10297704	77	PA-77	P. aeruginosa	control	0.267	M	0.039	B
10297704	78	PA-78	P. aeruginosa	control	0.916	A	0.057	B
10235949	79	PA-79	P. aeruginosa	control	1.27	A	0.049	B
10297704	80	PA-80	P. aeruginosa	control	0.192	B	0.044	B
10293213	81	PA-81	P. aeruginosa	control	0.529	A	0.064	B
10343844	82	PA-82	P. aeruginosa	control	0.465	M	0.061	B			+			+			+	+		+	+		+	+
10293213	83	PA-83	P. aeruginosa	control	1.964	A	0.12	A			+			+			+	+		+	+		+	+
10286674	84	PA-84	P. aeruginosa	control	2.141	A	0.139	A			+			+			+	+		+	+		+	+
10298610	85	PA-85	P. aeruginosa	control	0.933	A	0.053	B			+		+	+	+	+	+	+		+	+	+	+	+
10298610	86	PA-86	P. aeruginosa	control	0.388	M	0.057	B			+		+	+	+	+	+	+		+	+	+	+	+
10297704	87	PA-87	P. aeruginosa	control	0.546	A	0.036	B			+		+	+	+	+	+	+		+	+	+	+	+
10436065	88	PA-88	P. aeruginosa	control	0.766	A	0.102	A
	89	PA-89	P. aeruginosa	case	2.045	H	0.121	M	-	+	+	+	+	+	+	-	+	-	+	+	+	+	+	+
	90	PA-90	P. aeruginosa	case	2.409	H	0.144	M	-	+	+	+	+	+	+	+	+	+	-	+	+	+	+	+
	91	PA-91	P. aeruginosa	case	0.9	H	0.109	M	-	+	+	-	+	+	+	+	-	+	-	+	+	+	+	+
	92	PA-92	P. aeruginosa	case	0.756	H	0.081	M	-	+	+	+	+	+	+	+	+	+	-	+	+	+	+	+
10128424	93	PA-93	P. aeruginosa	case	0.351	M	0.038	L	+	-	+	+	+	+	+	+	+	+	-	+	+	+	+	+
1897708	94	PA-94	P. aeruginosa	case	0.322	M	0.047	L	+	-	+	-	+	+	+	+	+	+	-	-	+	+	+	+
10130468	95	PA-95	P. aeruginosa	case	0.096	L	0.043	L	-	+	+	-	+	+	+	+	+	+	-	+	+	+	+	+
10072956	96	PA-96	P. aeruginosa	case	1.764	H	0.118	M	-	+	+	-	+	+	+	+	+	+	-	+	+	+	+	+
2184610	97	PA-97	P. aeruginosa	case	0.17	M	0.043	L	-	+	+	-	+	+	+	+	+	+	-	+	+	+	+	+
2318360	98	PA-98	P. aeruginosa	case	0.876	H	0.059	L	-	+	+	+	+	+	+	+	+	+	+	+	+	+	+	+
	99	PA-99	P. aeruginosa	caso
2059710	100	PA-100	P. aeruginosa	case	2.621	H	0.202	H	-	+	+	+	+	+	+	+	+	+	-	+	+	+	+	+
1713888	101	PA-101	P. aeruginosa	case	0.55	M	0.072	L	-	+	+	-	+	+	+	-	+	+	+	+	+	+	+	+
2184610	102	PA-102	P. aeruginosa	case	0.589	H	0.079	L	-	+	+	+	+	+	+	+	+	+	-	+	+	+	+	+
1122795	103	PA-103	P. aeruginosa	case	1.37	H	0.085	L	-	+	+	+	+	+	+	+	+	+	-	+	+	+	-	-
La Paz	104	PA-104	P. aeruginosa	case	0.534	H	0.052	L	-	+	+	+	+	+	+	+	+	+	-	+	+	+	+	+
Ramon y Cajal	105	PA-105	P. aeruginosa	case	0.72	H	0.054	L	-	+	+	+	+	+	+	+	+	+	-	+	+	+	+	+
Ramon y Cajal	106	PA-106	P. aeruginosa	case	0.675	H	0.058	L	-	+	+	+	+	+	+	+	+	+	-	+	+	+	+	+
Ramon y Cajal	107	PA-107	P. aeruginosa	case	1.205	H	0.078	L	-	+	+	+	+	+	+	+	+	+	-	+	+	+	+	+
H. Clinic	108	PA-108	P. aeruginosa	case	>3,5	H	0.191	H	-	+	+	+	+	+	+	-	+	+	+	+	+	+	+	+
H. Clinic	109	PA-109	P. aeruginosa	case	0.631	H	0.156	M	-	+	+	+	+	+	+	-	+	+	-	+	+	-	+	+
H. Clinic	110	PA-110	P. aeruginosa	case	3.253	H	0.194	H	-	+	+	+	+	+	+	+	+	+	-	+	+	+	+	+
H. Clinic	111	PA-111	P. aeruginosa	case	0.442	H	0.078	L	-	+	+	+	+	+	+	-	+	+	+	-	+	+	+	+
H. Clinic	112	PA-112	P. aeruginosa	case	1.374	H	0.136	M	-	+	+	+	+	+	+	-	+	+	+	+	+	+	+	+
H. Clinic	113	PA-113	P. aeruginosa	case	0.645	H	0.052	L	+	-	+	+	+	+	+	-	+	+	+	+	+	+	+	+
H. Clinic	114	PA-114	P. aeruginosa	case	0.302	M	0.049	L	-	+	+	+	+	+	+	-	+	+	+	+	+	+	+	+
H. Clinic	115	PA-115	P. aeruginosa	case	0.749	H	0.067	L	-	+	+	+	+	+	+	+	+	+	+	+	+	+	-	-
H. Clinic	116	PA-116	P. aeruginosa	case	0.89	H	0.098	M	-	+	+	+	+	+	+	+	+	+	+	+	+	+	-	-
H. Clinic	117	PA-117	P. aeruginosa	case	1.167	H	0.103	M	-	+	+	+	+	+	+	+	+	+	+	+	+	+	-	-
H. Clinic	118	PA-118	P. aeruginosa	case	0.62	H	0.093	M	-	+	+	+	+	+	+	+	+	+	-	+	+	+	+	+
	119	PA-119	P. aeruginosa	case	0.689	H	0.09	L	-	+	+	+	+	+	+	+	+	+	-	+	+	+	+	+
	120	PA-120	P. aeruginosa	case	1.37	H	0.142	M	-	+	+	+	+	+	+	+	+	+	-	+	+	+	+	+
	121	PA-121	P. aeruginosa
	122	PA-122	P. aeruginosa
	123	PA-123	P. aeruginosa
	124	PA-124	P. aeruginosa
	125	PA-125	P. aeruginosa
	126	PA-126	P. aeruginosa
	127	PA-127	P. aeruginosa
	128	PA-128	P. aeruginosa
	129	PA-129	P. aeruginosa
	130	PA-130	P. aeruginosa
	131	PA-131	P. aeruginosa
	132	PA-132	P. aeruginosa
	133	PA-133	P. aeruginosa
	134	PA-134	P. aeruginosa
	135	PA-135	P. aeruginosa
	136	PA-136	P. aeruginosa
	137	PA-137	P. aeruginosa
	138	PA-138	P. aeruginosa
	139	PA-139	P. aeruginosa
	140	PA-140	P. aeruginosa
	141	PA-141	P. aeruginosa
	142	PA-142	P. aeruginosa
	143	PA-143	P. aeruginosa
	144	PA-144	P. aeruginosa
	145	PA-145	P. aeruginosa
	146	PA-146	P. aeruginosa
	147	PA-147	P. aeruginosa
	148	PA-148	P. aeruginosa
	149	PA-149	P. aeruginosa
	150	PA-150	P. aeruginosa
	151	PA-151	P. aeruginosa
	152	PA-152	P. aeruginosa
	153	PA-153	P. aeruginosa
	154	PA-154	P. aeruginosa
	155	PA-155	P. aeruginosa
	156	PA-156	P. aeruginosa
	157	PA-157	P. aeruginosa
	158	PA-158	P. aeruginosa
	159	PA-159	P. aeruginosa
	160	PA-160	P. aeruginosa
